# Supplementary material for: Molecular Adjustment to a Social Niche: Brain Transcriptomes Reveal Divergent Influence of Social Environment on the Two Queen Morphs of the Ant Temnothorax rugatulus
Source: Mol Ecol. 2025 Jan 7;34(15):e17649. doi: 10.1111/mec.17649 (PMC12288803; doi:10.1111/mec.17649)
Supplement: Supplementary file 2 — Tables S1–S6. [file MEC-34-e17649-s001.xlsx]

## Sheet: content
Supplementary Information
Table S1	Information on experimental colonies for RNA-Seq before splitting experiment
Table S2	Colony information of RNA-Seq samples
Table S3	Quality information about RNA-Seq samples
Table S4	Queens read count table with blast hit and DEG analysis results
Table S5	Workers read count table with blast hit and DEG analysis results
Table S6	Summary of the models used to analyze brain gene expression in queens and workers in respect to different factors and the total number of differentially expressed genes (adjusted p<0.05) for each factor

## Sheet: Table S1
Table S1: Information on experimental colonies for RNA-Seq before splitting experiment
Colony	Queen Morph	Workers	Queens	Coordinates
162	Macrogyne	157	7	31.909071; -109.253337
186	Macrogyne	160	7	31.909071; -109.253337
208	Macrogyne	159	8	31.909071; -109.253337
263	Macrogyne	298	8	31.909071; -109.253337
465	Macrogyne	661	5	31.909071; -109.253337
519	Macrogyne	238	9	31.850508; -109.325624
623	Macrogyne	487	10	31.850508; -109.325624
712	Macrogyne	85	1	31.850508; -109.325624
71	Microgyne	342	18	31.921641; -109.268378
218	Microgyne	771	13	31.909071; -109.253337
30	Microgyne	481	7	31.921641; -109.268378
43	Microgyne	191	5	31.921641; -109.268378
511	Microgyne	134	2	31.850508; -109.325624
562	Microgyne	174	4	31.850508; -109.325624
647	Microgyne	367	10	31.850508; -109.325624
671	Microgyne	138	8	31.850508; -109.325624
778	Microgyne	108	11	31.855962; -109.329143
825	Microgyne	110	8	31.850508; -109.325624

## Sheet: Table S2
Table S2: Colony information of RNA-Seq samples
Colony	Queen Morph	Social Form	Caste	Sample ID
30	Microgyne	Monogynous	Queen	30-MicMo-Q-Br
43	Microgyne	Polygynous	Forager	43-MicRef-Wf-Br
71	Microgyne	Polygynous	Queen	71-MicRef-Q-Br
71	Microgyne	Polygynous	Forager	71-MicRef--Wf-Br
162	Macrogyne	Monogynous	Queen	162-MacMo-Q-Br
162	Macrogyne	Polygynous	Queen	162-MicRef-Q-Br
186	Macrogyne	Monogynous	Queen	186-MacMo-Q-Br
186	Macrogyne	Polygynous	Queen	186-MacRef-Q-Br
186	Macrogyne	Polygynous	Forager	186-MacRef--Wf-Br
186	Macrogyne	Polygynous	Nurse	186-MacRef--Wi-Br
208	Macrogyne	Polygynous	Queen	208-MacRef-Q-Br
208	Macrogyne	Polygynous	Forager	208-MacRef--Wf-Br
208	Macrogyne	Polygynous	Nurse	208-MacRef--Wi-Br
218	Microgyne	Monogynous	Queen	218-MicMo-Q-Br
218	Microgyne	Polygynous	Queen	218-MicRef-Q-Br
218	Microgyne	Polygynous	Nurse	218-MicRef--Wi-Br
263	Macrogyne	Polygynous	Queen	263-MacRef-Q-Br
263	Macrogyne	Polygynous	Forager	263-MacRef--Wf-Br
263	Macrogyne	Polygynous	Nurse	263-MacRef--Wi-Br
465	Macrogyne	Monogynous	Queen	465-MacMo-Q-Br
465	Macrogyne	Polygynous	Queen	465-MacRef-Q-Br
505	Macrogyne	Polygynous	Forager	505-MacRef--Wf-Br
505	Macrogyne	Polygynous	Nurse	505-MacRef--Wi-Br
511	Microgyne	Polygynous	Queen	511-MicRef-Q-Br
511	Microgyne	Polygynous	Forager	511-MicRef--Wf-Br
519	Macrogyne	Monogynous	Queen	519-MacMo-Q-Br
519	Macrogyne	Polygynous	Forager	519-MacRef--Wf-Br
519	Macrogyne	Polygynous	Nurse	519-MacRef--Wi-Br
562	Microgyne	Monogynous	Queen	562-MicMo-Q-Br
562	Microgyne	Polygynous	Queen	562-MicRef-Q-Br
562	Microgyne	Polygynous	Forager	562-MicRef--Wf-Br
562	Microgyne	Polygynous	Nurse	562-MicRef--Wi-Br
623	Macrogyne	Monogynous	Queen	623-MacMo-Q-Br
623	Macrogyne	Polygynous	Forager	623-MacRef--Wf-Br
623	Macrogyne	Polygynous	Nurse	623-MacRef--Wi-Br
647	Microgyne	Polygynous	Queen	647-MicRef-Q-Br
647	Microgyne	Polygynous	Forager	647-MicRef--Wf-Br
647	Microgyne	Polygynous	Nurse	647-MicRef--Wi-Br
671	Microgyne	Monogynous	Queen	671-MicMo-Q-Br
671	Microgyne	Polygynous	Queen	671-MicRef-Q-Br
671	Microgyne	Polygynous	Nurse	671-MicRef--Wi-Br
712	Macrogyne	Monogynous	Queen	712-MacMo-Q-Br
778	Microgyne	Monogynous	Queen	718-MicMo-Q-Br
825	Microgyne	Monogynous	Queen	825-MicMo-Q-Br
825	Microgyne	Polygynous	Forager	825-MicRef--Wf-Br
825	Microgyne	Polygynous	Nurse	825-MicRef--Wi-Br

## Sheet: Table S3
Table S3: Quality information about RNA-Seq samples. Sample given in bold was removed from the analysis due to a low backmapping rate.
Sample	Number of reads	GC Content	Backmapping Rate
30-MicMo-Q-Br	86,054,482	40.0	81.06
43-MicRef-Wf-Br	23,546,308	41.0	92.78
71-MicRef-Q-Br	47,057,380	41.0	79.07
71-MicRef--Wf-Br	90,323,144	41.0	93.62
162-MacMo-Q-Br	92,559,698	41.0	93.76
162-MacRef-Q-Br	27,078,742	40.0	91.71
186-MacMo-Q-Br	47,583,170	42.0	94.43
186-MacRef-Q-Br	72,976,442	41.0	93.38
186-MacRef--Wf-Br	61,929,020	42.0	92.99
186-MacRef--Wi-Br	19,715,300	41.0	92.66
208-MacRef-Q-Br	25,606,982	40.0	89.18
208-MacRef--Wf-Br	77,482,236	41.0	92.42
208-MacRef--Wi-Br	23,406,280	42.0	93.58
218-MicMo-Q-Br	25,604,636	40.0	91.50
218-MicRef-Q-Br	59,288,244	42.0	92.34
218-MicRef--Wi-Br	65,900,734	41.0	92.04
263-MacRef-Q-Br	69,749,118	41.0	92.79
263-MacRef--Wf-Br	100,873,464	42.0	94.38
263-MacRef--Wi-Br	24,259,890	43.0	92.46
465-MacMo-Q-Br	35,639,098	42.0	93.07
465-MacRef-Q-Br	44,338,886	42.0	93.40
505-MacRef--Wf-Br	108,981,344	41.0	92.93
505-MacRef--Wi-Br	95,731,448	42.0	93.85
511-MicRef-Q-Br	18,555,954	41.0	92.56
511-MicRef--Wf-Br	22,530,680	40.0	90.96
519-MacMo-Q-Br	47,077,740	42.0	94.03
519-MacRef--Wf-Br	91,813,170	40.0	93.40
519-MacRef--Wi-Br	40,866,478	42.0	73.34
562-MicMo-Q-Br	76,725,504	43.0	46.64
562-MicRef-Q-Br	91,563,336	39.0	88.17
562-MicRef--Wf-Br	32,476,962	41.0	92.46
562-MicRef--Wi-Br	69,104,880	42.0	93.85
623-MacMo-Q-Br	79,376,374	41.0	94.20
623-MacRef--Wf-Br	96,599,364	43.0	94.56
623-MacRef--Wi-Br	102,727,588	41.0	93.21
647-MicRef-Q-Br	76,273,132	41.0	87.09
647-MicRef--Wf-Br	78,336,894	40.0	77.42
647-MicRef--Wi-Br	53,133,024	42.0	92.86
671-MicMo-Q-Br	96,250,910	41.0	92.44
671-MicRef-Q-Br	83,208,536	42.0	93.71
671-MicRef--Wi-Br	109,005,260	42.0	92.80
712-MacMo-Q-Br	38,806,176	41.0	93.30
778-MicMo-Q-Br	74,437,942	42.0	86.04
825-MicMo-Q-Br	28,177,196	41.0	93.33
825-MicRef--Wf-Br	81,447,840	42.0	76.18
825-MicRef--Wi-Br	61,159,170	42.0	93.81

## Sheet: Table S4
ID	Base.Mean	Log.Fold.Change	lfcSE	stat	p.value	adjusted.p.value	blast.hit	read.count.X162.MacMo.Q.Br	read.count.X162.MacRef.Q.Br	read.count.X186.MacMo.Q.Br	read.count.X186.MacRef.Q.Br	read.count.X208.MacRef.Q.Br	read.count.X218.MicMo.Q.Br	read.count.X218.MicRef.Q.Br	read.count.X263.MacRef.Q.Br	read.count.X30.MicMo.Q.Br	read.count.X465.MacMo.Q.Br	read.count.X465.MacRef.Q.Br	read.count.X511.MicRef.Q.Br	read.count.X519.MacMo.Q.Br	read.count.X562.MicRef.Q.Br	read.count.X623.MacMo.Q.Br	read.count.X647.MicRef.Q.Br	read.count.X671.MicMo.Q.Br	read.count.X671.MicRef.Q.Br	read.count.X71.MicRef.Q.Br	read.count.X712.MacMo.Q.Br	read.count.X778.MicMo.Q.Br	read.count.X825.MicMo.Q.Br	cluster	analysis	caste
MSTRG.4840.1	245526752112283	125499447921179	0.231881137128513	287410315037452	8.27322e+06	0.000721562322677073	ref|XP_011159267.1| cGMP-dependent protein kinase, isozyme 1 isoform X2 [Solenopsis invicta]	230	72	150	224	59	251	334	146	660	77	170	105	182	204	344	208	1101	639	311	120	458	416	1	queen morph	queens
MSTRG.4839.1	108539551862333	25632458196856	0.465314883642579	272876407993699	1.75329e+07	0.0011468676083747	ref|XP_024880053.1| ATP-binding cassette sub-family C member Sur-like [Temnothorax curvispinosus]	740	89	291	380	88	468	727	421	751	228	602	301	349	6466	691	4000	1468	1090	521	185	4589	4056	1	queen morph	queens
MSTRG.24724.1	106695274381634	601037880988153	0.933965668818031	266383606102894	2.45324e+07	0.00128378164645113	ref|XP_018318366.1| PREDICTED: uncharacterized protein LOC108732185, partial [Trachymyrmex zeteki]	7	81	4	3	11	1560	4197	5	6183	14	0	24	27	1967	0	3017	437	378	107	83	4824	3940	1	queen morph	queens
MSTRG.25933.7	104385344704133	101169228712083	153859134438304	247756898899581	6.44046e+07	0.00240735364707624	ref|XP_024893935.1| uncharacterized protein LOC112468813 isoform X1 [Temnothorax curvispinosus]	0	0	0	0	0	738	487	0	286	0	0	0	0	93	0	0	16	164	179	0	38	8	1	queen morph	queens
MSTRG.33722.1	336700012555191	119271580670256	0.239760709693362	239862966267394	9.70238e+07	0.00263651359760979	ref|XP_024875789.1| nuclear cap-binding protein subunit 1 [Temnothorax curvispinosus]	5668	888	1494	2160	921	1682	7105	3559	10671	2222	3728	2152	1059	6730	2633	6477	7224	10933	5396	826	4561	2762	1	queen morph	queens
MSTRG.22828.1	126963459758947	0.462735951909034	0.0949191253150371	238079041359227	1.06444e+08	0.00263651359760979	ref|XP_024880486.1| synaptic vesicular amine transporter [Temnothorax curvispinosus]	23163	6041	8821	14568	6148	8814	15441	16740	22532	6466	12881	4459	9813	29130	16183	25033	32313	28598	11324	8957	23809	9631	1	queen morph	queens
MSTRG.4034.8	133904109090613	690973286738604	117348741511869	208736841290148	4.90588e+08	0.00713124788008511	ref|XP_024885294.1| RNA-binding protein 25-like isoform X2 [Temnothorax curvispinosus]	71	6	0	23	22	5456	22	0	1	5	56	5840	28	6866	1	48	281	29	621	29	321	9	1	queen morph	queens
MSTRG.28652.1	14791115552549	899809018318476	142812297499672	206662209131497	5.4672e+08	0.00724397821087917	ref|XP_018406824.1| PREDICTED: putative nuclease HARBI1 [Cyphomyrmex costatus]	0	6	0	0	0	84	1126	0	977	0	0	82	0	65	0	0	569	362	2	0	63	550	1	queen morph	queens
MSTRG.951.3	196873631601961	102027160099964	158714641014874	198457148552734	8.39507e+08	0.00998441091439356	ref|XP_011870383.1| PREDICTED: transmembrane protein 184C [Vollenhovia emeryi]	1	0	0	0	0	103	48	0	0	0	1	1440	1	100	0	0	889	1	1	0	8	75	1	queen morph	queens
MSTRG.25933.8	422321498362659	88644523309756	16932209164094	173417577850191	3.1225e+07	0.0281724468065973	ref|XP_024893935.1| uncharacterized protein LOC112468813 isoform X1 [Temnothorax curvispinosus]	0	0	0	0	0	217	268	0	83	0	0	0	0	0	0	0	15	97	153	0	25	9	1	queen morph	queens
MSTRG.8543.1	413689512869562	0.580082480454236	0.143012992700947	16464522363617	4.9569e+09	0.038107103375951	ref|XP_024871801.1| LOW QUALITY PROTEIN: DNA-directed RNA polymerase III subunit RPC1 [Temnothorax curvispinosus]	7053	1979	2683	4854	1843	3625	4823	4637	9119	2283	3594	1446	3504	5179	5169	5619	16680	9043	4073	2466	6326	4236	1	queen morph	queens
MSTRG.4637.2	795427379085069	0.454160501686779	0.112253165656764	164115183783568	5.09745e+09	0.038107103375951	ref|XP_018405081.1| PREDICTED: protein big brother-like [Cyphomyrmex costatus]	11901	4673	5590	11834	3489	5680	12905	9382	14704	4897	8645	3990	5322	21213	8222	13074	20230	14981	6156	5202	13487	4470	1	queen morph	queens
MSTRG.12601.1	139115206571099	-691548525512691	111568416476457	304884083002009	3.35867e+06	0.000721562322677073	ref|XP_024868469.1| titin homolog [Temnothorax curvispinosus]	68	1	19	0	34	0	0	4	0	6	5	0	42	0	75	0	1	0	0	67	0	0	2	queen morph	queens
MSTRG.13555.1	814900605805999	-0.822496541629438	0.150549957610811	29491270212143	5.61691e+06	0.000721562322677073	ref|XP_024876722.1| pachytene checkpoint protein 2 homolog [Temnothorax curvispinosus]	1682	481	626	2049	449	366	994	1410	1013	892	1533	297	909	787	1466	930	1037	1101	485	1029	711	325	2	queen morph	queens
MSTRG.4726.3	255277475220411	-827929492512891	136927114492509	250769177004274	5.50883e+07	0.00240231098850185	ref|XP_024867695.1| chromodomain-helicase-DNA-binding protein Mi-2 homolog isoform X2 [Temnothorax curvispinosus]	129	81	124	212	11	0	0	11	0	9	21	0	0	0	17	0	0	0	0	0	0	0	2	queen morph	queens
MSTRG.21800.1	429293650239619	-746105434496948	11478622958987	242703729631819	8.37169e+07	0.00263651359760979	ref|XP_018645833.1| hypothetical protein Smp_178530 [Schistosoma mansoni]	4846	1	1	3	0	0	6	5	17	1766	1706	2	2679	1	61	4	2	4	3	6	11	3	2	queen morph	queens
MSTRG.6810.5	641300909057034	-841600767088769	138028074329373	237299970785348	1.10841e+08	0.00263651359760979	ref|XP_024874289.1| galactokinase-like isoform X1 [Temnothorax curvispinosus]	3	524	0	272	0	0	0	1	0	1	32	0	58	0	126	1	0	1	1	58	0	0	2	queen morph	queens
MSTRG.2449.1	175196548036606	-336441309872422	0.644005762629023	226162823102231	1.97801e+08	0.00431288943976172	ref|XP_024878097.1| peroxisome assembly factor 2 [Temnothorax curvispinosus]	1586	5058	1297	7830	3920	36	980	239	388	203	6423	97	430	190	214	387	9	636	288	3031	322	224	2	queen morph	queens
MSTRG.6893.4	601997822528855	-300898572862467	0.575046310676689	221951674171489	2.46293e+08	0.00495711909336837	ref|XP_024880729.1| DNA polymerase delta small subunit-like [Temnothorax curvispinosus]	1201	604	3152	2148	76	70	812	401	104	259	2817	16	201	381	680	99	189	436	146	605	86	20	2	queen morph	queens
MSTRG.34039.1	317380558613869	-655937339137951	103929628147312	219037702395549	2.8667e+08	0.00535766034169621	ref|XP_011634591.1| uncharacterized protein LOC105425493 [Pogonomyrmex barbatus]	2985	3	4	25	0	3	4	6	1	1624	1120	4	1873	37	144	2	3	13	6	8	4	3	2	queen morph	queens
MSTRG.29436.1	112014809832088	-682244599288424	110362247346193	214939906863398	3.54939e+08	0.00619132277880783	ref|XP_018645833.1| hypothetical protein Smp_178530 [Schistosoma mansoni]	1156	1	1	15	0	0	4	3	2	447	404	2	776	2	41	1	2	9	1	2	2	0	2	queen morph	queens
MSTRG.27168.1	599016721778306	-709952002447444	118830814881501	212581231932226	4.01406e+08	0.00656423663669661	ref|XP_024886697.1| uncharacterized protein LOC112464121 [Temnothorax curvispinosus]	660	2	3	0	0	0	1	1	0	250	263	2	330	1	24	1	1	1	0	3	1	1	2	queen morph	queens
MSTRG.12380.1	132916537314785	-938060365209403	151982880773741	210050160598279	4.58082e+08	0.00705042841569175	ref|XP_024890838.1| bromodomain-containing protein 7-like isoform X3 [Temnothorax curvispinosus]	1	3	1052	1280	1	0	0	1	0	624	57	0	38	3	2	1	0	0	0	0	1	0	2	queen morph	queens
MSTRG.2033.1	171030474396812	-581197774051469	105356792722906	206418803513146	5.53715e+08	0.00724397821087917	ref|XP_024890791.1| F-box/WD repeat-containing protein 9-like isoform X2 [Temnothorax curvispinosus]	966	1	838	3189	31	1	18	16	18	2	100	10	0	3	50	3	3	1	2	2	6	3	2	queen morph	queens
MSTRG.28943.1	129441263410593	-672373427229289	119498430295977	200072468825469	7.71492e+08	0.00961242623237496	ref|XP_011634591.1| uncharacterized protein LOC105425493 [Pogonomyrmex barbatus]	1341	2	3	3	0	0	0	1	0	474	557	1	833	1	94	1	4	9	0	9	2	7	2	queen morph	queens
MSTRG.27645.1	121534397099568	-701060456730755	118844019476777	193786047977398	1.07201e+09	0.0121953201414187	ref|XP_011634591.1| uncharacterized protein LOC105425493 [Pogonomyrmex barbatus]	994	0	5	1	0	0	1	2	1	492	355	2	547	0	906	2	1	9	0	7	2	1	2	queen morph	queens
MSTRG.32563.1	154091495394271	-560010769293933	0.969200467798674	189396428066365	1.3492e+09	0.0147090616193724	ref|XP_018653228.1| KRAB-A domain-containing protein [Schistosoma mansoni]	1551	7	3	15	0	1	1	16	2	668	519	4	947	38	120	2	3	11	11	16	4	3	2	queen morph	queens
MSTRG.3605.1	229659002271723	-0.682513530373366	0.161374160161287	177653715426624	2.4989e+09	0.0261535149616087	NA	59632	12962	30799	55688	18287	10581	22020	35943	40752	17715	19799	8633	22912	29744	49385	17619	25932	28332	15552	26344	34841	7833	2	queen morph	queens
MSTRG.33968.1	453209077446089	-617835159290807	117974552598193	17567311600684	2.77315e+09	0.0279074429092163	ref|XP_011634591.1| uncharacterized protein LOC105425493 [Pogonomyrmex barbatus]	434	0	1	2	0	0	0	9	0	221	148	1	262	0	50	2	1	5	0	6	3	1	2	queen morph	queens
MSTRG.31478.1	391580832948887	-276656036287633	0.622878651719147	1744918675586	2.95091e+09	0.0281724468065973	ref|XP_024869348.1| uncharacterized protein LOC112453038 [Temnothorax curvispinosus]	216	0	67	124	54	3	24	136	32	57	9	6	21	14	111	1	1	17	4	103	16	10	2	queen morph	queens
MSTRG.32219.1	997809245478047	-500606364944586	105741858499159	173750453463463	3.06828e+09	0.0281724468065973	ref|XP_024883849.1| cilia- and flagella-associated protein 251-like [Temnothorax curvispinosus]	5	0	3	0	12	0	0	17	2	20	9	0	14	3	87	0	0	1	1	60	0	0	2	queen morph	queens
MSTRG.15493.3	130800195409657	-103884199583586	182694691280588	172249540924796	3.32046e+09	0.0289599524148291	ref|XP_024884683.1| uncharacterized protein LOC112462856 [Temnothorax curvispinosus]	21	0	371	686	0	0	1	567	0	95	870	0	611	0	0	0	0	0	0	0	0	0	2	queen morph	queens
MSTRG.26541.1	687576854352148	-496569907130365	10024931058767	169194386344981	3.90002e+09	0.0329173863224269	ref|XP_024882731.1| uncharacterized protein LOC112461644 [Temnothorax curvispinosus]	655	6	1	14	0	1	0	4	1	293	207	3	414	9	130	1	3	5	2	6	0	9	2	queen morph	queens
MSTRG.32079.1	886687521176631	-712253235544566	132492304265384	166723537989013	4.44237e+09	0.0352226145855401	ref|XP_018646011.1| KRAB-A domain-containing protein [Schistosoma mansoni]	793	0	2	3	0	0	0	2	1	389	307	1	430	0	398	1	0	8	0	7	0	2	2	queen morph	queens
MSTRG.24269.1	103302216096078	-468914038944066	0.927606938191435	166888099007392	4.404e+08	0.0352226145855401	ref|XP_011634591.1| uncharacterized protein LOC105425493 [Pogonomyrmex barbatus]	1012	6	1	6	1	1	4	6	2	431	349	2	626	28	123	1	5	18	10	8	4	9	2	queen morph	queens
MSTRG.28621.1	215129733020202	-594746441956095	117004248418079	159830446217449	6.39123e+09	0.0464518378629295	ref|XP_028048451.1| uncharacterized protein LOC114255006 [Monomorium pharaonis]	5	426	397	326	14	9	0	676	3	839	1	1	1051	57	10	0	0	0	22	424	3	0	2	queen morph	queens
MSTRG.22936.4	976992064976699	-106815972283247	178456308948838	158325571405591	6.92015e+09	0.0476488704150766	ref|XP_024880464.1| N-terminal kinase-like protein isoform X1 [Temnothorax curvispinosus]	13230	0	4	8612	0	0	17	10716	0	199	621	0	1108	0	12	0	0	19	0	0	0	1	2	queen morph	queens
MSTRG.13597.3	473539831585982	-896649841229908	161482364512805	158639734933275	6.80621e+08	0.0476488704150766	ref|XP_018045718.1| PREDICTED: uncharacterized protein LOC108685442 [Atta colombica]	208	0	6	259	0	0	0	8465	8	407	5	0	19	0	5877	0	0	20	8	364	0	0	2	queen morph	queens
MSTRG.16927.7	99225018498126	-412876525222039	0.92421069001913	157459902052652	7.24413e+09	0.0486006991370144	ref|XP_024885208.1| separin [Temnothorax curvispinosus]	139	7	44	534	527	0	32	0	0	0	118	6	102	2	263	15	15	64	17	148	7	9	2	queen morph	queens
MSTRG.2763.1	27469920411562	0.698533584259206	0.155263259792677	198721337418521	8.27985e+08	0.0216642227424807	ref|XP_024873841.1| protein suppressor of forked [Temnothorax curvispinosus]	6336	1397	1711	5245	1264	1021	5308	5822	3964	2145	3530	1389	1598	7452	3167	4305	4246	5977	2769	1158	2808	1301	1	social form	queens
MSTRG.5678.3	214093179745307	517609219500266	0.866442974287175	249877077164459	5.7697e+07	0.00503213902065519	ref|XP_011684312.1| PREDICTED: leukocyte receptor cluster member 8 homolog [Wasmannia auropunctata]	123	43	208	12497	3006	0	648	7030	361	26	184	7100	215	608	133	12233	82	234	50	93	250	69	1	social form	queens
MSTRG.34866.2	171703724925994	103972350260845	142393939466489	289166072539942	7.55623e+06	0.000988543459647876	ref|XP_018316582.1| PREDICTED: uncharacterized protein LOC108731033 [Trachymyrmex zeteki]	0	0	0	0	118	0	1152	152	0	0	67	596	0	34	0	1064	0	89	163	0	0	0	1	social form	queens
MSTRG.873.1	253308751093488	366308005061975	0.706978915432804	20835108298676	5.00569e+08	0.0187105574489557	ref|XP_028049707.1| E3 ubiquitin-protein ligase SIAH1 [Monomorium pharaonis]	632	967	231	489	6893	393	729	540	207	232	271	4889	412	17109	426	17386	112	461	931	621	314	293	1	social form	queens
MSTRG.7848.2	548300919587101	861203632339628	151756631330425	199470763713642	7.96156e+08	0.0216642227424807	ref|XP_020299297.1| uncharacterized protein LOC109863438, partial [Pseudomyrmex gracilis]	1	0	0	127	0	0	143	39	0	0	430	19	0	0	1	6	0	1	410	0	1	0	1	social form	queens
MSTRG.4838.6	224145639588207	578506901653041	100741657242173	215637846494729	3.42254e+08	0.0149251195377191	ref|XP_018394217.1| PREDICTED: probable ATP-dependent RNA helicase DDX17 isoform X1 [Cyphomyrmex costatus]	255	12575	72	28112	80	33	53	308	126	53	115	1671	34	1	122	1	9	3156	61	66	48	4	1	social form	queens
MSTRG.33710.1	574660641597124	22456746360839	0.502434551947672	183947603555047	1.79551e+09	0.0316259181150509	ref|XP_018406628.1| PREDICTED: uncharacterized protein LOC108782769 [Cyphomyrmex costatus]	207	505	111	255	674	144	2587	213	113	230	1387	499	111	1049	204	2018	1593	216	898	93	188	69	1	social form	queens
MSTRG.16893.1	245845141752592	-0.350516146694689	0.0751716348675856	216490708756978	3.27369e+07	0.0149251195377191	ref|XP_024885252.1| TLD domain-containing protein 1 [Temnothorax curvispinosus]	5065	813	2056	3197	1164	1838	2990	2785	4946	2124	1848	859	2456	3992	3941	3823	6114	4472	2142	2101	3945	2074	2	social form	queens
MSTRG.4658.9	576366408114997	-790533610835173	102590823674014	408677721916366	16288.5	4.26189e+08	ref|XP_011256679.1| probable cytochrome P450 6a13 [Camponotus floridanus]	256	0	100	0	0	107	0	0	2	90	0	1	134	7	125	0	424	0	0	1	189	112	2	social form	queens
MSTRG.9634.5	185918687852945	-124462168434412	176216085948262	183762205012222	1.81307e+09	0.0316259181150509	ref|XP_024882729.1| zinc finger protein 543-like isoform X1 [Temnothorax curvispinosus]	2867	0	12275	0	0	2385	0	35	7176	1	1	0	949	0	10293	0	0	0	0	16	15726	0	2	social form	queens
MSTRG.10864.4	145146670987825	-66596486944037	125765171433419	195861523414613	9.61637e+08	0.0223666543568563	ref|XP_024874833.1| poly(A) RNA polymerase, mitochondrial-like isoform X4 [Temnothorax curvispinosus]	3	0	8	0	0	1255	0	0	28	8	0	0	2	0	35	0	153	27	2	0	1123	18	2	social form	queens
MSTRG.15032.4	782356943592611	-4919989255092	0.93454942201856	205679841140689	5.75506e+08	0.0188226354839566	ref|XP_011167592.1| uncharacterized protein LOC105201320 [Solenopsis invicta]	405	1	244	11	9	203	6	1	160	1	2	0	25	1	1	1	11	1	16	423	17	122	2	social form	queens
MSTRG.703.7	444013142095919	-12234315081111	173450442077991	238296140408958	1.05251e+08	0.00688470840502809	ref|XP_024879215.1| nuclear pore complex protein DDB_G0274915-like [Temnothorax curvispinosus]	1110	0	700	0	0	0	0	0	891	454	0	0	1109	0	676	0	0	0	0	0	2555	2608	2	social form	queens
MSTRG.33942.1	127240095445228	-340493591725844	0.701593976516348	194627697023372	1.0258e+07	0.0223666543568563	ref|XP_011873718.1| PREDICTED: RNA-directed DNA polymerase from mobile element jockey-like [Vollenhovia emeryi]	38	0	37	4	0	1	5	0	29	54	3	1	10	0	67	0	37	10	3	12	26	5	2	social form	queens
MSTRG.703.4	285265726153204	-830605151285934	15711671943186	187441351591435	1.49482e+09	0.0300862019822993	ref|XP_024879215.1| nuclear pore complex protein DDB_G0274915-like [Temnothorax curvispinosus]	23	0	74	0	0	35	0	0	16	3	0	0	208	0	0	0	0	0	0	1	348	8	2	social form	queens
MSTRG.11957.6	362415008037693	753255290402825	14208652683663	21307168485759	3.91266e+08	0.00558059704365391	ref|XP_024887788.1| microtubule-associated protein futsch [Temnothorax curvispinosus]	1745	101	19744	1217	52	91	8197	436	408	665	954	506	16274	439	1616	27	586	1464	1614	20955	389	115	1	queen morph:social form	queens
MSTRG.23180.1	630329478719986	132441698411619	248892925997253	161891460023725	5.73216e+09	0.0313527998301095	ref|XP_024889285.1| ankyrin-2-like isoform X2 [Temnothorax curvispinosus]	23065	1718	22287	5	3	6	10443	8	0	11591	6	2	14204	0	27348	6476	0	19048	16488	8691	104	4	1	queen morph:social form	queens
MSTRG.22158.6	764452648748772	30	384452865874063	14135574799656	0.000170096371217216	0.045939486121425	ref|XP_024869469.1| uncharacterized protein LOC112453137 isoform X1 [Temnothorax curvispinosus]	5389	0	8023	8	0	0	0	0	0	580	0	50	2338	0	362	0	0	2622	546	0	0	0	1	queen morph:social form	queens
MSTRG.34057.1	401391601672613	818925975365976	188480885737253	139115222564529	0.000191620175390924	0.0460478376135676	ref|XP_024877002.1| uncharacterized protein LOC112457918 [Temnothorax curvispinosus]	1748	7	17	14	10	11	39	42	461	1162	10	16	34	7597	2	234	150	33	13	890	53	61	1	queen morph:social form	queens
MSTRG.7782.3	170419254740201	795027441941358	151542176537414	20453964833847	6.10829e+08	0.00760370864282897	ref|XP_024881308.1| SH3 and multiple ankyrin repeat domains protein 2-like, partial [Temnothorax curvispinosus]	886	49	2744	823	34	9	12987	536	118	778	284	43	1034	27816	1338	122	39	852	1890	67	366	24	1	queen morph:social form	queens
MSTRG.24188.4	759984447531386	30	356664969151853	198573067185256	8.34432e+08	0.00878913405684472	ref|XP_024879508.1| pericentrin-like isoform X7 [Temnothorax curvispinosus]	4503	0	2154	0	0	0	3	0	0	3038	0	408	1227	0	4728	0	0	2753	1202	0	0	0	1	queen morph:social form	queens
MSTRG.8602.28	358816696043825	30	359273725322323	136974411596241	0.000214746884080811	0.0483608373747183	ref|XP_024871836.1| uncharacterized protein LOC112454584 isoform X2 [Temnothorax curvispinosus]	1404	0	2713	1	0	0	1	0	0	43	10	0	2590	2559	40	0	0	1	68	0	0	0	1	queen morph:social form	queens
MSTRG.20924.16	152244816725054	30	433662765299859	142247890618345	0.000162219428421618	0.045939486121425	ref|XP_024880301.1| 2-oxoglutarate dehydrogenase, mitochondrial isoform X3 [Temnothorax curvispinosus]	13919	0	2371	0	0	0	16	0	0	60	0	0	7510	0	11105	0	0	4535	5908	0	0	0	1	queen morph:social form	queens
MSTRG.16563.7	504474363033103	30	359610242022527	188427843167881	1.41947e+09	0.0129578739432087	ref|XP_024888417.1| LOW QUALITY PROTEIN: uncharacterized protein LOC112465206 [Temnothorax curvispinosus]	1690	0	21	0	0	0	1560	0	0	1385	0	10	1301	0	2914	0	0	4554	1271	0	0	0	1	queen morph:social form	queens
MSTRG.2524.1	398993300032276	160360186027133	216867381213442	277722593468455	1.36469e+07	0.000934334617897997	ref|XP_024893741.1| calcium-transporting ATPase sarcoplasmic/endoplasmic reticulum type isoform X2 [Temnothorax curvispinosus]	153	29	14678	64	12	0	0	182	16	6929	282	3831	6045	0	17647	7657	0	12296	9547	10518	21	7	1	queen morph:social form	queens
MSTRG.13079.1	272951130441419	4232843821708	0.865143657707128	21229000361458	4.07551e+08	0.00558059704365391	ref|XP_011700018.1| PREDICTED: cysteine--tRNA ligase, cytoplasmic [Wasmannia auropunctata]	8479	245	1499	2348	408	245	1742	1598	1754	6379	2129	152	1876	10041	13982	8259	2136	6269	3523	3694	632	543	1	queen morph:social form	queens
MSTRG.23036.10	29248701478346	30	382258931897007	151847810949804	9.74859e+09	0.0372762045285577	ref|XP_024869715.1| lutropin-choriogonadotropic hormone receptor [Temnothorax curvispinosus]	1181	0	411	0	0	0	1249	0	0	992	0	0	593	0	844	0	0	1555	917	0	0	0	1	queen morph:social form	queens
MSTRG.3762.1	945710411103466	146449806044816	0.343578752589489	177122524106153	2.56966e+09	0.0175931853964562	ref|XP_024890452.1| dual specificity tyrosine-phosphorylation-regulated kinase mbk-2-like [Temnothorax curvispinosus]	20231	3202	12802	14262	2553	2976	12050	14761	13062	8362	10012	4212	12371	18917	18842	14260	8999	15005	11291	13876	11351	2853	1	queen morph:social form	queens
MSTRG.19055.4	169531321811223	30	350689301721609	149062781742572	0.000112986342936008	0.0407137366795461	ref|XP_024873427.1| dachshund homolog 2 isoform X1 [Temnothorax curvispinosus]	8856	32	611	40	0	0	0	0	0	8527	24	0	656	0	22888	0	0	4021	2621	585	0	0	1	queen morph:social form	queens
MSTRG.21331.7	142055832860619	112863566499897	222899343628304	161174779518551	5.95321e+09	0.0313527998301095	ref|XP_024869311.1| probable G-protein coupled receptor CG31760 isoform X4 [Temnothorax curvispinosus]	7	1	9798	140	4	135	72	38	54	10	15	134	5	2836	13391	231	5	13	8340	69	20	94	1	queen morph:social form	queens
MSTRG.11438.2	936726935958249	30	356444283987087	168023501564912	4.14819e+09	0.0258187101289565	ref|XP_024888721.1| RUN domain-containing protein 1 [Temnothorax curvispinosus]	4831	0	4397	0	0	2	0	0	4	0	0	25	5679	0	967	0	0	1666	5115	33	5	0	1	queen morph:social form	queens
MSTRG.19055.3	872995739361554	30	408525647276543	141749728512948	0.000166571403559612	0.045939486121425	ref|XP_018299833.1| PREDICTED: dachshund homolog 1 isoform X4 [Trachymyrmex zeteki]	921	0	5861	0	0	0	0	0	0	4494	0	0	2	0	3237	0	0	1854	547	2332	0	0	1	queen morph:social form	queens
MSTRG.19285.3	742855545560297	30	401484161344114	154208054504163	8.60358e+09	0.0356996483532902	ref|XP_024880573.1| uncharacterized protein LOC112460205 isoform X1 [Temnothorax curvispinosus]	4795	0	1149	0	0	0	0	0	0	2295	0	0	2610	0	3036	4061	0	150	1803	0	0	0	1	queen morph:social form	queens
MSTRG.4836.7	41722722539995	135198677738903	2698631630117	158334013100988	6.91706e+09	0.0320826653027507	ref|XP_024878607.1| glutamate-gated chloride channel isoform X2 [Temnothorax curvispinosus]	140	152	1338	0	3	0	589	0	1	412	420	112	31	0	12	251	0	252	1203	3235	0	0	1	queen morph:social form	queens
MSTRG.12250.2	13185231651534	116877040891504	248231552078672	13660860354239	0.000218971147099433	0.0483608373747183	ref|XP_024889809.1| E3 ubiquitin-protein ligase TRIM9 isoform X3 [Temnothorax curvispinosus]	161	1	4403	59	0	0	8061	132	34	45	22	30	6457	0	8053	0	226	10311	104	79	121	47	1	queen morph:social form	queens
MSTRG.23160.2	476664525315671	136753840344206	283547578067085	14281267071566	0.00015742378561981	0.045939486121425	ref|XP_024889305.1| jmjC domain-containing protein 5 [Temnothorax curvispinosus]	2045	0	4	0	0	10	961	0	368	0	1	0	291	431	2024	7425	0	1198	239	101	638	0	1	queen morph:social form	queens
MSTRG.3532.3	438789079414374	183688349264023	323808206559382	166015774364808	4.61127e+09	0.0274530672749946	ref|XP_011687218.1| PREDICTED: uncharacterized protein LOC105449622 isoform X1 [Wasmannia auropunctata]	743	0	336	0	0	0	1729	0	0	506	0	5	3596	0	50	200	0	76	0	2430	38	0	1	queen morph:social form	queens
MSTRG.14204.3	639342033882285	103953037953301	215664504034563	155119236449919	8.19865e+09	0.0350825192632585	ref|XP_024872332.1| CCR4-NOT transcription complex subunit 10-like [Temnothorax curvispinosus]	18	0	41	0	13	6	6428	0	16	8	5	236	50	6059	57	6574	0	5	13	3	25	0	1	queen morph:social form	queens
MSTRG.2084.2	561430878599179	501425122473172	119117023398457	151995888395583	9.67245e+09	0.0372762045285577	ref|XP_024873975.1| probable protein S-acyltransferase 23 isoform X2 [Temnothorax curvispinosus]	4474	25	876	281	144	68	795	386	201	3155	185	66	170	190	292	192	99	2946	173	168	135	87	1	queen morph:social form	queens
MSTRG.6350.1	532438321215651	30	408737850744447	142566776985417	0.000159493909554984	0.045939486121425	ref|XP_024889170.1| zinc finger protein 2-like isoform X3 [Temnothorax curvispinosus]	360	0	0	0	0	0	0	0	0	57	0	0	262	0	2260	2839	0	2179	3525	2056	0	0	1	queen morph:social form	queens
MSTRG.33057.1	278460506762209	875419926576444	197407910625756	141098772818373	0.000172435932552354	0.045939486121425	ref|XP_020298070.1| uncharacterized protein LOC109862425, partial [Pseudomyrmex gracilis]	2	0	188	0	0	25	1238	124	89	89	1	533	1332	49	383	108	8	385	1001	146	26	21	1	queen morph:social form	queens
MSTRG.15664.4	495172369215675	30	349841157505751	196388478573252	9.35477e+08	0.00914963422180597	ref|XP_024869386.1| WASH complex subunit 4-like [Temnothorax curvispinosus]	1012	0	217	0	0	0	115	0	0	512	0	1632	322	0	1871	0	0	6400	396	0	0	0	1	queen morph:social form	queens
MSTRG.33352.1	329555482996999	219923030244144	0.568039761668671	143738387965437	0.000149870105888716	0.045939486121425	ref|XP_011707465.1| PREDICTED: potassium voltage-gated channel protein Shab [Wasmannia auropunctata]	1062	184	746	256	137	36	353	588	353	411	255	99	661	802	641	307	167	697	336	192	340	51	1	queen morph:social form	queens
MSTRG.27052.3	970413536726042	30	413553651714629	150487293969676	0.000104770763737029	0.0387736775094904	ref|XP_024890949.1| golgin IMH1, partial [Temnothorax curvispinosus]	17565	0	454	0	0	0	1883	0	0	682	0	0	260	0	4853	0	0	7547	1939	0	0	0	1	queen morph:social form	queens
MSTRG.6595.2	677873554724654	167038460446377	283212395500426	180118088186554	2.19539e+08	0.0158218208981128	ref|XP_024892361.1| uncharacterized protein LOC112467783 [Temnothorax curvispinosus]	41	0	4283	1	0	0	2	0	62	2	1	0	3421	18	7142	5	0	85	1930	71	10	38	1	queen morph:social form	queens
MSTRG.7044.10	357903417111384	30	369410844089131	160152360530645	6.28348e+09	0.0318665423213241	ref|XP_024884323.1| cytosolic purine 5'-nucleotidase isoform X5 [Temnothorax curvispinosus]	3491	0	942	0	0	0	0	0	0	748	0	0	1381	0	1397	0	0	812	598	573	0	0	1	queen morph:social form	queens
MSTRG.10124.1	838498812710083	-0.571307981119174	0.149504930668226	14664806945871	0.000128421821316054	0.045089230750788	ref|XP_024893367.1| aconitate hydratase, mitochondrial-like [Temnothorax curvispinosus]	15259	4991	6523	13433	4598	5276	9946	11466	14615	5916	8437	3472	7627	14634	10448	9956	26286	15705	6643	5360	13466	6559	2	queen morph:social form	queens
MSTRG.7880.1	316061537146852	-118461988334821	197351414001241	258234831204592	3.74109e+06	0.00170755836287677	ref|XP_018307016.1| PREDICTED: polyubiquitin-A isoform X1 [Trachymyrmex zeteki]	19	9325	2	46	5676	7443	20	19395	1345	1	78	3435	1	1195	2	1645	934	5	2213	3	450	251	2	queen morph:social form	queens
MSTRG.14139.1	847143154775853	-0.869791908640768	0.209595906509451	173119811339691	3.17181e+09	0.0206816924679553	ref|XP_024890499.1| T-complex protein 1 subunit epsilon [Temnothorax curvispinosus]	16554	6052	5983	13312	6303	5777	10402	12314	13583	5277	7922	3173	6447	11197	12692	9502	27872	14532	6322	5778	12977	6468	2	queen morph:social form	queens
MSTRG.5404.1	213299682672762	-143358069035329	0.37815344214564	144409171547229	0.000144625641832739	0.045939486121425	ref|XP_024878760.1| probable serine/threonine-protein kinase kinX [Temnothorax curvispinosus]	26241	13843	12518	25554	11586	17041	14283	37025	29371	12106	31274	6651	15050	21021	23153	31492	90517	46513	14768	17236	33315	24196	2	queen morph:social form	queens
MSTRG.4073.1	351596290871397	-193565513797988	0.511536312843378	143418744681686	0.000152436168345835	0.045939486121425	ref|XP_024885538.1| serine--tRNA ligase, cytoplasmic [Temnothorax curvispinosus]	4417	2068	2294	5608	2014	4375	2701	8875	3865	1879	2195	1721	1800	1709	3519	5717	15931	4316	1676	1897	8586	3442	2	queen morph:social form	queens
MSTRG.3147.1	423470227856734	-20973944598567	0.486045911659812	186242087055986	1.59186e+09	0.0131624723944492	ref|XP_012527530.1| chitinase-like protein EN03 isoform X2 [Monomorium pharaonis]	42920	48016	22086	57988	20199	25633	41372	54051	70801	16775	51834	9177	24091	37103	35989	72282	155472	82640	23174	24282	66639	81734	2	queen morph:social form	queens
MSTRG.14441.2	189794307674485	-273443144592502	308703329823603	140879485209866	0.000174457991551457	0.045939486121425	ref|XP_024891098.1| farnesyl pyrophosphate synthase-like [Temnothorax curvispinosus]	0	2868	0	6108	1831	2088	0	0	6288	0	0	1372	0	6437	0	6250	8537	1232	1225	0	0	2392	2	queen morph:social form	queens
MSTRG.23236.8	435238915957772	-152792335862337	251432739609031	240256554152975	9.50606e+07	0.00260332903844631	ref|XP_024869836.1| cysteine-rich protein 2-binding protein isoform X2 [Temnothorax curvispinosus]	1	0	1	5	40	74	0	0	1	1	63	1	1	10	0	0	2583	1	1	1	1	5221	2	queen morph:social form	queens
MSTRG.13671.1	14113749787747	-10191727107286	228468967386519	151748088393088	9.80021e+09	0.0372762045285577	ref|XP_024867888.1| GDP-fucose protein O-fucosyltransferase 1 [Temnothorax curvispinosus]	10	4140	1	1	1573	6812	2	20	611	4	41	552	12	26	22	4368	3191	1231	1	2	4	606	2	queen morph:social form	queens
MSTRG.11797.1	403085401693657	-0.9188064054106	0.241221540426472	145827897232401	0.000134134010583255	0.0459174251729128	ref|XP_024883084.1| proteasome subunit beta type-7 [Temnothorax curvispinosus]	6030	3221	3188	5762	2752	2743	4278	4880	8018	2443	3961	1682	3123	5249	5040	6892	11855	6526	2496	2885	6273	3507	2	queen morph:social form	queens
MSTRG.6982.1	776483192446774	-0.777244402810808	0.209966209753942	137726440486382	0.000206318725545224	0.0482727280305417	ref|XP_024890061.1| peptidyl-prolyl cis-trans isomerase 5 [Temnothorax curvispinosus]	12490	4473	5725	12397	4574	5812	8747	14557	12900	5001	7188	3178	5038	11634	9512	13095	22880	12587	4815	7057	12976	5944	2	queen morph:social form	queens
MSTRG.21619.1	39857889367343	-0.882873526866261	0.233828992107301	143317364698499	0.000153259242320004	0.045939486121425	ref|XP_024878730.1| ATP synthase subunit b, mitochondrial isoform X1 [Temnothorax curvispinosus]	7171	2806	2897	5860	2017	2838	3376	5230	7593	2093	3430	1362	3121	6743	6098	4257	15503	7116	3288	3188	6520	3585	2	queen morph:social form	queens
MSTRG.11071.1	580002459160339	-0.645248712919028	0.174765859161463	136904941252743	0.000215542746185149	0.0483608373747183	ref|XP_011865734.1| PREDICTED: elongation factor 1-beta' isoform X1 [Vollenhovia emeryi]	10169	3669	4179	8706	3344	4470	6366	8224	10738	3677	5308	2744	4171	9412	7710	7657	16985	9186	4755	4783	8358	4651	2	queen morph:social form	queens
MSTRG.6184.1	885107174792221	-100004412613927	0.203582801216957	242602620370266	8.41575e+07	0.00260332903844631	ref|XP_024877926.1| NADH dehydrogenase [ubiquinone] 1 beta subcomplex subunit 5, mitochondrial [Temnothorax curvispinosus]	12709	6369	6204	13753	5860	6876	7968	11601	16116	5282	8922	3294	6862	14332	11406	12627	29102	15889	5651	6993	14453	7102	2	queen morph:social form	queens
MSTRG.11670.1	789217200344232	-0.759094202515254	0.204032711536588	139108979283005	0.000191683834365979	0.0460478376135676	ref|XP_024890217.1| FMRFamide receptor-like isoform X1 [Temnothorax curvispinosus]	12730	5349	6108	11848	4906	5412	7377	10225	14082	5013	7149	2972	5686	12013	12411	10948	27985	13841	5772	6679	12349	6205	2	queen morph:social form	queens
MSTRG.2959.1	479950264689304	-125056116096213	0.336016714741766	139251707916017	0.000190233825934542	0.0460478376135676	ref|XP_003703131.2| PREDICTED: 60S ribosomal protein L9 [Megachile rotundata]	81763	44282	31580	83313	36461	39169	53396	75390	66458	23978	50779	17862	25924	67663	61515	90432	119968	58364	25056	34645	63303	48115	2	queen morph:social form	queens
MSTRG.4621.1	492269049962263	-120211939658167	0.297653497719546	163974199303457	5.13551e+09	0.0293002160017975	ref|XP_024880969.1| myosuppressin [Temnothorax curvispinosus]	7253	3230	2735	6830	2610	4148	4673	8007	8083	2984	4701	2594	3513	7782	5195	4773	21982	10658	3083	2598	8598	4205	2	queen morph:social form	queens
MSTRG.14197.1	125945147609168	-10052383212838	0.209278770509172	231985033624535	1.46111e+08	0.00333449645230989	ref|XP_024867986.1| fatty acid-binding protein, muscle isoform X2 [Temnothorax curvispinosus]	21774	6350	9503	19440	6960	9716	14425	14722	24525	6736	13994	4698	10955	15078	14079	13544	43601	24271	9733	8493	22088	13882	2	queen morph:social form	queens
MSTRG.10980.1	162105070475871	-171335864085047	0.361197701581433	225772036791113	2.01866e+08	0.00394878186543432	ref|XP_024868405.1| LOW QUALITY PROTEIN: superoxide dismutase [Cu-Zn]-like [Temnothorax curvispinosus]	176142	78534	74319	220716	87479	241140	190261	180261	295176	74590	168949	53208	111280	222992	118628	263782	868429	251540	97043	80989	234312	156532	2	queen morph:social form	queens
MSTRG.8913.1	207902820701696	-148540547740916	0.349513246561728	181451418228822	2.04691e+09	0.0155712960772501	ref|XP_024888302.1| uncharacterized protein LOC112465128 [Temnothorax curvispinosus]	289802	159832	132286	249270	144091	180435	182682	233668	334666	84898	158304	64796	143276	282992	217175	263205	1073890	332714	134962	178211	396883	219650	2	queen morph:social form	queens
MSTRG.22091.1	322850529069726	-101430619246823	0.255159176015127	158867702600317	6.72472e+09	0.0320826653027507	ref|XP_024870817.1| protein SYS1 homolog [Temnothorax curvispinosus]	5364	2382	2025	4626	2360	2408	2938	5004	5341	1721	2733	1231	2366	5160	4743	4443	12330	5323	2143	2621	5229	2321	2	queen morph:social form	queens
MSTRG.12426.1	769045878823748	-254949345228415	0.538857366317877	222652466286024	2.37466e+08	0.00406452273049784	ref|XP_024886650.1| uncharacterized protein LOC112464087 [Temnothorax curvispinosus]	5700	6624	2633	8466	6584	8747	7955	14269	9596	3338	7228	2038	3493	8286	6061	9939	44609	12790	2245	5006	8460	11483	2	queen morph:social form	queens
MSTRG.7892.6	137398460031012	278962785840305	273187784164655	157767616181203	7.12726e+09	0.0320826653027507	ref|XP_024868223.1| zinc finger RNA-binding protein isoform X1 [Temnothorax curvispinosus]	424	0	1324	0	0	485	8814	0	0	4238	0	0	831	0	8228	388	1223	4056	1649	82	1094	2108	3	queen morph:social form	queens
MSTRG.7064.4	503205247933496	110316373102382	252423408114494	141613487988676	0.000167781955898901	0.045939486121425	ref|XP_024878678.1| transcription initiation factor IIA subunit 1 isoform X3 [Temnothorax curvispinosus]	232	0	156	0	0	714	0	0	1107	148	0	0	862	306	850	615	0	1134	987	2485	376	1034	3	queen morph:social form	queens
MSTRG.4657.1	662828571299695	-119639300416379	0.320428648779992	14016842683286	0.000181180443105595	0.0460478376135676	ref|XP_024878199.1| cytochrome P450 6a2-like [Temnothorax curvispinosus]	10752	3352	3750	11747	2890	5246	6125	8570	11296	4911	8448	1846	5871	5650	8477	7534	26339	13847	4629	4843	11446	7616	4	queen morph:social form	queens
MSTRG.3672.1	116832976985675	-138282203825747	0.37612894723871	135831056821854	0.000228230319527829	0.0496056788141994	ref|XP_024880587.1| bifunctional purine biosynthesis protein PURH [Temnothorax curvispinosus]	1008	802	617	2112	776	677	1043	2806	1929	1050	1576	280	856	1506	1798	878	2425	2356	792	982	2150	1255	4	queen morph:social form	queens
MSTRG.6462.2	638866636278876	-561019807858503	145000175378868	137574331680581	0.000207996126035344	0.0482727280305417	ref|XP_024892411.1| tRNA:m(4)X modification enzyme TRM13 homolog isoform X2 [Temnothorax curvispinosus]	1506	155	709	657	44	32160	1177	2160	952	374	856	104	1115	459	609	1	21836	1418	558	499	2275	38894	4	queen morph:social form	queens
MSTRG.4656.37	551931238124796	-22716888360103	0.505475510560947	201635049362952	7.10965e+08	0.00811270350115506	ref|XP_011869799.1| PREDICTED: probable cytochrome P450 6a13 [Vollenhovia emeryi]	636	421	380	1109	539	308	400	598	789	362	605	88	450	235	601	544	2336	742	337	340	889	1008	4	queen morph:social form	queens
MSTRG.24411.2	163139010107281	-630570800231264	15041858239035	157409934401878	7.26329e+09	0.0320826653027507	ref|XP_020300140.1| brefeldin A-inhibited guanine nucleotide-exchange protein 2 [Pseudomyrmex gracilis]	657	5482	359	6394	78	134	304	549	322	310	304	50	445	1432	317	51	25613	452	586	260	266	2477	4	queen morph:social form	queens
MSTRG.21766.1	16262773702121	-0.779876632200884	0.181419947254969	18574245504404	1.63413e+08	0.0131624723944492	ref|XP_024872143.1| superoxide dismutase [Cu-Zn] [Temnothorax curvispinosus]	31132	9572	13061	27387	8971	11153	14108	24901	27390	9836	14922	5924	12831	19740	25399	21732	52836	31519	11961	13043	27743	14446	4	queen morph:social form	queens
MSTRG.20999.1	182810282756385	-102551980015891	161269482401667	306157536211372	3.1453e+06	0.000430685247974816	ref|XP_025997809.1| uncharacterized protein LOC113006085 [Solenopsis invicta]	215	1099	137	8557	6643	1149	33	91	3579	77	77	26	105	325	80	0	25168	448	152	99	200	1515	4	queen morph:social form	queens
MSTRG.11870.2	112542269319042	-173574760738031	0.465645893899186	139344848629193	0.000189293553886551	0.0460478376135676	ref|XP_024879295.1| NPC intracellular cholesterol transporter 2 homolog a-like [Temnothorax curvispinosus]	1851	1107	768	2011	726	1059	931	1564	1455	687	826	378	768	534	1539	1127	4263	1772	368	1089	1867	1423	4	queen morph:social form	queens

## Sheet: Table S5
ID	Base.Mean	Log.Fold.Change	lfcSE	stat	p.value	adjusted.p.value	blast.hit	read.count.X186.MacRef..Wf.Br	read.count.X208.MacRef..Wf.Br	read.count.X263.MacRef..Wf.Br	read.count.X43.MicRef.Wf.Br	read.count.X505.MacRef..Wf.Br	read.count.X511.MicRef..Wf.Br	read.count.X519.MacRef..Wf.Br	read.count.X562.MicRef..Wf.Br	read.count.X623.MacRef..Wf.Br	read.count.X647.MicRef..Wf.Br	read.count.X71.MicRef..Wf.Br	read.count.X825.MicRef..Wf.Br	read.count.X186.MacRef..Wi.Br	read.count.X208.MacRef..Wi.Br	read.count.X218.MicRef..Wi.Br	read.count.X263.MacRef..Wi.Br	read.count.X505.MacRef..Wi.Br	read.count.X519.MacRef..Wi.Br	read.count.X562.MicRef..Wi.Br	read.count.X623.MacRef..Wi.Br	read.count.X647.MicRef..Wi.Br	read.count.X671.MicRef..Wi.Br	read.count.X825.MicRef..Wi.Br	cluster	analysis	caste
MSTRG.10376.10	190746629005894	914496100481901	140745559601645	240775102245488	9.25347e+07	0.0245522427766692	ref|XP_011684527.1| PREDICTED: CREB-binding protein isoform X2 [Wasmannia auropunctata]	1	0	0	3	0	0	2	0	0	44	27	800	0	1	51	1	1	0	1	1	2444	2702	0	1	queen morph	workers
MSTRG.34421.1	596845064341827	353314356891406	0.728902688157626	199533852724261	7.93533e+08	0.0268798520541386	ref|XP_026830970.1| uncharacterized protein LOC113563506 [Ooceraea biroi]	3	12	11	3	10	85	40	22	15	424	85	92	3	8	6	3	29	3	4	23	2	229	466	1	queen morph	workers
MSTRG.22381.1	79731707780436	29833339988558	0.63136907563184	199130363131228	8.10458e+08	0.0268798520541386	ref|XP_026823800.1| uncharacterized protein LOC105276340 [Ooceraea biroi]	26	73	61	12	79	72	26	209	4	156	298	312	1	9	42	10	34	1	5	13	86	24	493	1	queen morph	workers
MSTRG.19005.2	202311291587892	-987587079977557	153683465928085	216148042916232	3.3327e+08	0.0268798520541386	ref|XP_011330015.2| LOW QUALITY PROTEIN: uncharacterized protein LOC105275070 [Ooceraea biroi]	176	0	1624	0	752	0	481	0	0	0	0	0	249	52	0	183	2294	410	0	0	4	0	0	2	queen morph	workers
MSTRG.8332.6	496416157724108	-901830483243867	155848504019825	202892049127287	6.65752e+08	0.0268798520541386	ref|XP_024888333.1| WD repeat, SAM and U-box domain-containing protein 1-like isoform X2 [Temnothorax curvispinosus]	32	286	29	0	0	0	98	0	800	0	0	0	66	48	0	4	0	0	0	175	0	0	0	2	queen morph	workers
MSTRG.33961.1	260836084764257	-702396984829026	117607281271888	212178681338962	4.09925e+08	0.0268798520541386	ref|XP_024885295.1| uncharacterized protein LOC112463253 [Temnothorax curvispinosus]	1257	1861	3795	0	538	10	404	0	472	0	0	19	135	7	0	1	83	358	7	0	0	0	1	2	queen morph	workers
MSTRG.2551.2	510533515975137	-433038869957471	0.815114892492018	20273698047921	6.71169e+08	0.0268798520541386	ref|XP_011880748.1| PREDICTED: synapsin, partial [Vollenhovia emeryi]	1845	610	1032	187	1220	349	693	250	60357	536	686	588	152	794	236	17362	63771	300	790	398	507	407	547	2	queen morph	workers
MSTRG.29863.1	815385645408928	-466124167262001	0.956022138668191	208110822302881	5.06888e+08	0.0268798520541386	NA	35	6	27	0	7	0	39	0	10	0	1	3	19	8	0	0	38	0	0	30	2	0	1	2	queen morph	workers
MSTRG.31331.1	165695512866581	-706558301298597	136198233088877	195944466430618	9.57471e+07	0.0282273079176456	ref|XP_024892122.1| uncharacterized protein LOC112467653 [Temnothorax curvispinosus]	152	39	8	0	46	0	158	0	25	0	0	1	0	10	0	36	3	0	0	0	0	0	0	2	queen morph	workers
MSTRG.11708.3	105337089746871	-605254580890995	109682548363673	190534317222701	1.27109e+09	0.033725827932105	ref|XP_011863800.1| PREDICTED: protein lingerer isoform X2 [Vollenhovia emeryi]	1275	122	303	31	16	0	3595	0	484	2	0	0	3473	48	87	2593	4701	0	95	6589	60	32	7	2	queen morph	workers
MSTRG.1409.2	115355892140339	-103036184223511	175829385988271	182759600542063	1.91104e+08	0.0422546158487686	ref|XP_024881174.1| bleomycin hydrolase isoform X2 [Temnothorax curvispinosus]	292	615	806	0	33	0	0	0	518	0	0	0	1	2	0	12	2190	0	0	0	0	0	0	2	queen morph	workers
MSTRG.10183.4	266836035787892	-272963321698661	177702396160279	182796313154916	1.90736e+08	0.0422546158487686	ref|XP_024871214.1| putative inorganic phosphate cotransporter isoform X2 [Temnothorax curvispinosus]	103	2804	43	0	570	0	56	0	602	0	0	0	1253	127	0	0	11	0	0	0	0	0	0	2	queen morph	workers
MSTRG.23490.1	270334733968672	-530702176254255	107410416881868	178749336442077	2.35908e+09	0.0477277211671805	ref|XP_018402816.1| PREDICTED: uncharacterized protein LOC108779808 [Cyphomyrmex costatus]	1	5	117	1	1	0	136	0	4	1	0	1	2	141	1	61	1	1	2	27	8	1	0	2	queen morph	workers
MSTRG.7374.5	107553987352903	-551278105201234	103865931883138	177506393351647	2.51833e+07	0.0477277211671805	ref|XP_024882753.1| tyrosine-protein phosphatase non-receptor type 7-like [Temnothorax curvispinosus]	6	122	123	0	358	0	43	0	130	0	0	1	259	10	0	8	36	636	60	431	50	80	0	2	queen morph	workers
MSTRG.12084.11	121141838848249	120887172277241	136144865119164	38066546591048	68372.4	1.81413e+08	ref|XP_024869423.1| rho-related BTB domain-containing protein 1 isoform X1 [Temnothorax curvispinosus]	0	0	0	1	1	0	0	0	0	0	3	0	828	3	7141	12	99	0	12892	28	16	19967	57	1	caste	workers
MSTRG.21851.8	763310505272428	961768737155435	147891847994582	249869518626672	5.77196e+07	0.00765737232565309	ref|XP_011705412.1| PREDICTED: aspartate--tRNA ligase, cytoplasmic [Wasmannia auropunctata]	0	0	1	0	0	0	0	0	0	0	0	0	1	168	0	2	852	0	235	978	178	61	4	2	caste	workers
MSTRG.12340.2	617402270507848	271698812418351	263539237225895	166889842466855	4.4036e+09	0.0314726199363541	ref|XP_011880860.1| PREDICTED: piezo-type mechanosensitive ion channel component 2 isoform X4 [Vollenhovia emeryi]	5685	410	539	0	3515	0	1216	0	58	0	0	0	398	302	0	46	1902	0	788	41	0	4444	1104	1	queen morph:caste	workers
MSTRG.1197.3	678568449192146	9246464897224	212117669395458	168493640323788	4.04669e+09	0.0314632332906871	ref|XP_024882661.1| microtubule-associated protein futsch-like isoform X1 [Temnothorax curvispinosus]	958	1307	1779	0	701	0	311	0	1152	0	0	0	1032	1209	0	2119	683	0	222	245	331	1937	342	1	queen morph:caste	workers
MSTRG.2144.13	100140891887719	117667127434078	233806750581771	19817891685987	8.51816e+08	0.0102388282636255	ref|XP_024890279.1| uncharacterized protein LOC112466426 isoform X6 [Temnothorax curvispinosus]	327	460	300	0	8293	0	1579	0	2341	0	0	0	258	55	213	247	16018	0	1004	219	418	3	5108	1	queen morph:caste	workers
MSTRG.17821.2	226675576281076	30	308174705247633	163364273480328	5.30346e+09	0.0340047750330786	ref|XP_024888068.1| probable ubiquitin carboxyl-terminal hydrolase FAF-X [Temnothorax curvispinosus]	224	146	1531	0	845	0	8136	0	30041	0	0	0	11	154	0	35	9633	12	20364	0	3524	5691	0	1	queen morph:caste	workers
MSTRG.19183.10	15950434564118	147714785509191	258920230996573	195826438409326	9.63404e+08	0.0106151093220401	ref|XP_011696723.1| PREDICTED: UDP-N-acetylglucosamine--peptide N-acetylglucosaminyltransferase 110 kDa subunit isoform X3 [Wasmannia auropunctata]	23834	123	27	0	158	0	10	0	15030	0	70	0	10	31	6607	46	59	0	80	46	62	105	3720	1	queen morph:caste	workers
MSTRG.3094.1	494331149245228	946197551627369	218638695996322	164579432124825	4.97413e+09	0.0336531357196295	ref|XP_024868186.1| uncharacterized protein LOC112452299 [Temnothorax curvispinosus]	38	0	176	0	181	0	60	0	358	0	0	0	4	27	0	50	68	0	332	86	17	206	59	1	queen morph:caste	workers
MSTRG.476.3	402029417622919	13057459093082	283643478712979	154692545499739	8.38583e+09	0.0428563297823391	ref|XP_024888561.1| kinesin-like protein unc-104 isoform X15 [Temnothorax curvispinosus]	25	0	381	0	0	0	144	0	156	0	1	0	0	4	284	0	12	0	160	0	0	116	136	1	queen morph:caste	workers
MSTRG.7340.2	256761818739327	115106312137959	247886997253059	15014675950036	0.000106678332960948	0.0494912602950755	ref|XP_024889957.1| dipeptidyl aminopeptidase-like protein 6 isoform X3 [Temnothorax curvispinosus]	86	13420	223	0	36	0	26823	0	1102	0	63	0	2737	20	10616	8	241	106	512	145	9062	16466	171	1	queen morph:caste	workers
MSTRG.15495.8	239438875349201	30	332462097413475	200748834453225	7.44683e+08	0.00937732641837531	ref|XP_024886530.1| cGMP-specific 3',5'-cyclic phosphodiesterase-like isoform X1 [Temnothorax curvispinosus]	15497	27	40413	0	864	0	6594	0	2115	0	0	0	0	22	0	0	199	0	117	41	0	30978	73	1	queen morph:caste	workers
MSTRG.7232.2	464653150897598	124878319778004	212132950332894	264320479125256	2.72974e+07	0.00144370307839341	ref|XP_024882047.1| protein ABHD16A isoform X2 [Temnothorax curvispinosus]	449	1381	741	0	0	0	617	0	189	0	0	0	12	240	326	321	1018	0	570	785	849	8556	527	1	queen morph:caste	workers
MSTRG.8867.2	691582565487906	14222123072073	294353365066368	160908204823582	6.0376e+09	0.0359433513007467	ref|XP_011157508.1| LON peptidase N-terminal domain and RING finger protein 1 [Solenopsis invicta]	3521	0	3194	0	0	0	2265	0	2071	0	0	0	0	81	2650	13	3575	0	2711	34	1000	116	1773	1	queen morph:caste	workers
MSTRG.3872.7	486223425259963	926770879494808	220958811560632	156163021872958	7.75828e+09	0.0410320060802298	ref|XP_011629712.1| UDP-glucuronosyltransferase 1-9-like [Pogonomyrmex barbatus]	68	230	16	0	0	0	55	0	190	0	0	0	8	8	212	7	233	0	76	155	101	348	0	1	queen morph:caste	workers
MSTRG.12319.4	143272391167073	133410265618807	273056756312394	172033311046856	3.35847e+09	0.0296946241771984	ref|XP_024867105.1| tensin-3 isoform X11 [Temnothorax curvispinosus]	439	7192	6664	0	0	0	7837	0	3389	0	0	0	77	2238	0	1795	933	515	2751	0	2705	46	3104	1	queen morph:caste	workers
MSTRG.5502.2	780432860788105	12482988662935	215845224457177	254655345925725	4.50357e+07	0.00185838110433432	ref|XP_024887253.1| sorting nexin-14-like [Temnothorax curvispinosus]	1719	1379	2292	0	7	0	2116	0	1592	0	0	0	509	0	1425	742	2382	217	2305	2671	1953	3320	0	1	queen morph:caste	workers
MSTRG.13991.2	72877403696202	123485197415753	277527464010386	150225117497621	0.000106236322184479	0.0494912602950755	ref|XP_024890919.1| uncharacterized protein LOC112466822 isoform X2 [Temnothorax curvispinosus]	0	670	173	0	0	0	376	0	60	0	0	0	12	0	32	0	33	0	71	112	40	55	705	1	queen morph:caste	workers
MSTRG.17537.1	382740454963227	750392036710776	175035588024971	152506408888193	9.41448e+09	0.0466316847258581	ref|XP_024881135.1| zinc finger imprinted 3-like isoform X1 [Temnothorax curvispinosus]	8601	2862	11106	73	2326	0	3461	0	28509	0	202	0	824	2882	3652	1791	9911	3058	21223	4009	3584	6955	2932	1	queen morph:caste	workers
MSTRG.8533.3	258253691121548	138055346277557	287325878216326	151360561992682	0.000100034382601891	0.048096531154989	ref|XP_024871773.1| dnaJ homolog subfamily A member 4 isoform X1 [Temnothorax curvispinosus]	3	7	2	1	10608	1	2	0	27393	0	1	0	2	47	7798	561	17269	0	14615	4	37	211	11605	1	queen morph:caste	workers
MSTRG.7011.17	250818883731576	13715822862665	288005253301895	160246384081088	6.25235e+09	0.0359433513007467	ref|XP_024884139.1| ral GTPase-activating protein subunit beta isoform X4 [Temnothorax curvispinosus]	66	15262	8412	0	9205	0	8859	0	2	0	0	0	63	2865	0	4665	8652	0	38	51	4078	16875	29	1	queen morph:caste	workers
MSTRG.11209.11	824482303109862	12351768793333	230029913903662	197038195420246	9.04205e+07	0.0103959940578414	ref|XP_024875795.1| peptidyl-alpha-hydroxyglycine alpha-amidating lyase 2-like [Temnothorax curvispinosus]	17387	28637	12314	0	33050	0	34203	0	424	0	23	0	0	9829	21653	227	33363	4670	21213	27173	19313	1216	2	1	queen morph:caste	workers
MSTRG.11734.9	649898632339842	141069101033551	290397994531202	167415312969871	4.2833e+09	0.0314632332906871	ref|XP_012521328.1| S-adenosylmethionine sensor upstream of mTORC1 isoform X1 [Monomorium pharaonis]	98	1	75	0	0	0	60	0	1969	0	0	0	0	4	73	0	3	0	129	2	1	0	12	1	queen morph:caste	workers
MSTRG.14156.4	661169417201146	129888451143227	235021817672517	225605687109243	2.03621e+08	0.00448713350174155	ref|XP_024886476.1| nucleoside diphosphate-linked moiety X motif 19 [Temnothorax curvispinosus]	1826	3662	1433	0	2693	0	1871	0	0	0	0	0	430	723	571	0	1060	0	1417	599	319	2955	1369	1	queen morph:caste	workers
MSTRG.17922.7	109020870412653	107429704452904	217700384479135	17782501996918	2.4765e+09	0.0242550607079014	ref|XP_024880051.1| LOW QUALITY PROTEIN: equilibrative nucleoside transporter 3 [Temnothorax curvispinosus]	90	30594	1211	4	28	0	2032	0	85	0	14	0	80	141	76	37	516	70	462	161	3	1	781	1	queen morph:caste	workers
MSTRG.7475.2	295430348964832	19260297164764	319103684295639	188435256382885	1.41892e+09	0.0150087579218486	ref|XP_024873241.1| double-stranded RNA-binding protein Staufen homolog 2 [Temnothorax curvispinosus]	534	0	1850	0	0	0	749	1	16	0	0	0	0	0	283	0	16	0	83	6	0	8204	522	1	queen morph:caste	workers
MSTRG.14205.2	341288407088162	16572311204599	350580597852335	152291086354891	9.52243e+09	0.0466316847258581	ref|XP_024870312.1| uncharacterized protein LOC112453665 [Temnothorax curvispinosus]	1	17	1	0	27	0	1	0	630	0	0	0	0	0	110	0	0	0	0	0	0	311	168	1	queen morph:caste	workers
MSTRG.27375.5	401953512285128	106121849042041	154059131355938	419276469939252	9471.39	2.50462e+08	ref|XP_028047732.1| uncharacterized protein LOC114254814, partial [Monomorium pharaonis]	873	99	1212	0	1238	0	858	0	1198	0	1	0	88	529	332	239	987	0	888	1984	520	1381	527	1	queen morph:caste	workers
MSTRG.11471.1	538164149133458	154464084672811	25698743893113	237117955697554	1.11895e+08	0.00295894151990734	ref|XP_024869208.1| regulating synaptic membrane exocytosis protein 2-like isoform X6 [Temnothorax curvispinosus]	2667	1476	5313	0	8729	0	44661	0	49719	0	0	0	960	10894	0	1783	380	0	4450	4976	18242	113	4309	1	queen morph:caste	workers
MSTRG.6510.2	636335660927628	88630128633157	157123117296703	294693160359129	5.6809e+06	0.000500752511892545	ref|XP_024892455.1| protein spaetzle 5 isoform X2 [Temnothorax curvispinosus]	82	145	30	0	100	0	339	0	24	0	0	0	54	12	151	83	154	0	73	114	147	376	49	1	queen morph:caste	workers
MSTRG.15662.3	20929634381331	30	300033865205647	171970965326964	3.36951e+09	0.0296946241771984	ref|XP_024869397.1| contactin-2-like isoform X2 [Temnothorax curvispinosus]	5074	5	2926	0	2404	0	11981	0	7243	0	0	0	0	125	0	0	8024	0	7923	721	4896	11463	9316	1	queen morph:caste	workers
MSTRG.12190.9	156451717790842	141939555099669	252276472371498	218208453100931	2.9933e+08	0.0051993849267532	ref|XP_024868870.1| adenylosuccinate synthetase [Temnothorax curvispinosus]	0	1838	177	0	55	0	158	0	114	0	1	0	0	0	7	23	71	0	40	37	1648	285	277	1	queen morph:caste	workers
MSTRG.7288.12	262330538151411	788231994400408	178909548253971	161181987386867	5.95094e+09	0.0359433513007467	ref|XP_024869282.1| triosephosphate isomerase isoform X1 [Temnothorax curvispinosus]	303	1450	1773	0	1037	0	376	0	487	0	56	0	138	119	1378	65	114	0	212	205	383	295	299	1	queen morph:caste	workers
MSTRG.20367.2	488882940462998	125749614081162	277526116924829	154599182838975	8.42735e+09	0.0428563297823391	ref|XP_028046057.1| uncharacterized protein LOC105837836 isoform X1 [Monomorium pharaonis]	247	0	388	0	90	0	366	0	126	0	0	0	0	14	289	0	14	0	58	0	68	0	32	1	queen morph:caste	workers
MSTRG.6603.1	167267251741671	190423301849041	259802085038145	329186607002987	960964	0.000127058682031507	ref|XP_024880622.1| uncharacterized protein LOC112460252 [Temnothorax curvispinosus]	83	197	205	0	0	0	789	0	61	0	0	0	0	0	1	0	5	0	858	0	1204	1356	614	1	queen morph:caste	workers
MSTRG.27506.2	223839068877521	101732204861701	23480910821055	158844865531065	6.73283e+09	0.0369252463178118	ref|XP_024868244.1| uncharacterized protein LOC112452336 isoform X2 [Temnothorax curvispinosus]	97	458	34	0	740	0	1171	0	181	0	0	0	0	311	829	78	525	0	116	1611	0	897	499	1	queen morph:caste	workers
MSTRG.144.15	476935984964112	113426672061135	241314145398039	164141147580866	5.09048e+09	0.0336531357196295	ref|XP_020285944.1| 5'-AMP-activated protein kinase catalytic subunit alpha-2 isoform X4 [Pseudomyrmex gracilis]	0	1	1108	0	798	1	110	0	2	0	1	0	4	1	3	1	1	0	23	1	20	0	44	1	queen morph:caste	workers
MSTRG.14074.2	135444517076846	103945687762103	233834048507429	158845897279812	6.73247e+09	0.0369252463178118	ref|XP_024885496.1| vesicle transport protein SEC20 [Temnothorax curvispinosus]	1101	8	169	0	1503	0	135	0	3	0	3	0	72	4	784	47	318	0	302	28	0	35	69	1	queen morph:caste	workers
MSTRG.21129.1	535570672695591	99604640492991	217658437504344	175184680963491	2.8453e+09	0.0268718650395912	ref|XP_024893734.1| uncharacterized protein LOC112468686 [Temnothorax curvispinosus]	27	463	8	0	188	0	29	0	20	0	0	1	4	30	41	7	12	2	677	148	39	0	1	1	queen morph:caste	workers
MSTRG.27507.1	20913434598605	613368368249452	129584106998951	201350706766646	7.21613e+08	0.00937732641837531	ref|XP_024872441.1| uncharacterized protein LOC112455002 [Temnothorax curvispinosus]	299	329	274	4	542	1	443	2	451	0	0	2	50	401	246	123	640	0	397	1097	232	628	204	1	queen morph:caste	workers
MSTRG.3941.1	458960234664828	-879512708961716	182537126988031	167443768701133	4.27688e+09	0.0314632332906871	ref|XP_024885555.1| uncharacterized protein LOC112463378 [Temnothorax curvispinosus]	440	575	1098	11963	301	57	511	177	538	13452	740	294	92	203	587	95	110419	138	591	884	331	546	784	2	queen morph:caste	workers
MSTRG.10602.1	224145181459015	-658530324694029	117833547907564	25252170043258	5.03029e+06	0.00185838110433432	ref|XP_024876079.1| LOW QUALITY PROTEIN: aminopeptidase N [Temnothorax curvispinosus]	988	1144	2217	36303	2272	67191	1481	910	1709	223858	1610	78026	820	1054	4293	700	1289	3492	2028	1105	2182	3384	974	2	queen morph:caste	workers
MSTRG.14212.23	173653742789552	-819163836436481	144452565204825	241300625034813	9.00436e+07	0.00264568045818739	ref|XP_025074284.1| LOW QUALITY PROTEIN: diacylglycerol kinase eta [Pogonomyrmex barbatus]	7	46	8	89	62	13	9	30	45	869	177	1195	55	431	26	3	894	16	8	235	61	4	19	2	queen morph:caste	workers
MSTRG.20094.1	12762475447799	-359826578551329	0.850185027027651	165285858179479	4.79221e+09	0.0333487537759821	ref|XP_024887166.1| protein phosphatase 1L [Temnothorax curvispinosus]	956	852	515	1318	878	843	569	654	1052	1296	4274	2733	526	655	1181	449	917	4715	914	759	244	1097	856	2	queen morph:caste	workers
MSTRG.2078.2	173810271184472	-442582709170092	0.894084027685327	21891602474502	2.88494e+08	0.0051993849267532	ref|XP_024873964.1| venom acid phosphatase Acph-1-like [Temnothorax curvispinosus]	443	434	1701	5552	2082	1171	209	278	541	1462	5627	9055	581	217	833	883	1357	1133	547	3416	770	997	602	2	queen morph:caste	workers
MSTRG.33424.7	261423071822557	-688169694117032	149546032335163	169528856766544	3.8319e+09	0.0307063157544229	ref|XP_024877315.1| N-acetylglucosamine-1-phosphotransferase subunits alpha/beta [Temnothorax curvispinosus]	5	26	12	617	4	215	36	108	10	861	58	219	7	189	316	199	346	746	507	144	46	0	150	2	queen morph:caste	workers
MSTRG.15644.5	175037876796233	-915501883540318	16083322102169	230193110865645	1.60382e+07	0.00385558985189244	ref|XP_011266305.1| protein ANTAGONIST OF LIKE HETEROCHROMATIN PROTEIN 1-like [Camponotus floridanus]	38	2	53	1866	9	1063	5	3521	4	3248	5707	8240	2199	1	3311	188	346	351	498	7560	2110	1311	3	2	queen morph:caste	workers
MSTRG.12218.2	129374487278555	127717883852856	244131299781933	203694034650548	6.38424e+08	0.00888552229147211	ref|XP_024868852.1| activating transcription factor 7-interacting protein 1-like isoform X1 [Temnothorax curvispinosus]	4362	0	2698	0	1555	0	17	0	5003	0	0	0	798	130	2128	117	1827	0	3570	14625	4817	2123	76	3	queen morph:caste	workers
MSTRG.18708.3	247151903668825	906438912283821	172308715673751	250376782783225	5.62209e+07	0.00185838110433432	ref|XP_024882720.1| gem-associated protein 5 [Temnothorax curvispinosus]	230	348	502	0	31	0	68	0	312	0	0	0	246	349	373	122	996	70	154	1148	0	631	1300	3	queen morph:caste	workers
MSTRG.23443.1	303579853514594	991224166673716	230514396629607	158540082067518	6.84215e+09	0.0369252463178118	ref|XP_011167947.1| GDP-Man:Man(3)GlcNAc(2)-PP-Dol alpha-1,2-mannosyltransferase isoform X1 [Solenopsis invicta]	463	0	1128	0	754	0	0	0	403	0	0	0	497	244	188	273	358	0	491	1302	574	324	1144	3	queen morph:caste	workers
MSTRG.7034.32	840730309887753	103442078945309	22734880076064	16301944854259	5.40085e+09	0.0340047750330786	ref|XP_024884153.1| sodium-independent sulfate anion transporter-like [Temnothorax curvispinosus]	355	0	28	0	0	0	402	1	37	0	0	0	39	6	357	3	92	0	82	252	61	469	506	3	queen morph:caste	workers
MSTRG.19939.20	115581303494865	120190255471836	244167721325491	186993295670156	1.53036e+08	0.0155649674311701	ref|XP_024879981.1| protein THEM6 [Temnothorax curvispinosus]	1075	2317	1954	0	0	0	2086	0	2013	0	0	0	1510	541	0	825	5533	0	4455	3641	909	6619	1437	3	queen morph:caste	workers
MSTRG.27508.1	799760358887385	782844037885995	146197171380529	278532699365238	1.30873e+07	0.000865199415251729	ref|XP_028047732.1| uncharacterized protein LOC114254814, partial [Monomorium pharaonis]	35	77	91	0	206	0	217	0	196	0	0	0	25	142	65	81	166	0	199	500	126	122	104	3	queen morph:caste	workers
MSTRG.17147.11	233512222468968	133825201905286	273000776862394	160246128100242	6.25244e+09	0.0359433513007467	ref|XP_024881545.1| zinc finger protein 28-like [Temnothorax curvispinosus]	286	989	2285	2	430	0	1829	145	0	0	0	15	0	1	1291	0	0	0	473	1	348	0	115	4	queen morph:caste	workers
MSTRG.13033.10	218650009056834	180126854631693	311120289757818	170369395287896	3.66596e+09	0.0302946178455232	ref|XP_018340838.1| PREDICTED: paired box protein Pax-6-like isoform X1 [Trachymyrmex septentrionalis]	24	0	230	0	0	0	1561	0	6448	3	1	0	0	0	0	0	0	0	8	1	66	90	17	4	queen morph:caste	workers
MSTRG.24410.3	480012924208856	30	336268796422714	212182497362372	4.09843e+08	0.00637523538217782	ref|XP_020300140.1| brefeldin A-inhibited guanine nucleotide-exchange protein 2 [Pseudomyrmex gracilis]	3517	0	3694	1	2362	0	1952	0	5168	0	0	0	0	0	0	0	0	0	455	0	9	0	745	4	queen morph:caste	workers
MSTRG.4441.1	716691409107276	147141493654741	262489020718025	217254502572004	3.1459e+08	0.0051993849267532	ref|XP_024885144.1| major royal jelly protein 1-like [Temnothorax curvispinosus]	0	136	33	0	234	0	74	0	96	0	11	0	0	0	0	0	2	0	626	0	551	80	322	4	queen morph:caste	workers

## Sheet: Table S6
Table S5: Summary of the models used to analyze brain gene expression in queens and workers in respect to different factors and the total number of differentially expressed genes (adjusted p<0.05) for each factor
Dataset	Factor of interest	Full model	Reduced model	# DEGs
Queens	Queen morph	design= ~Social Form + Queen Morph	reduced =~Social Form	39
Queens	Social form	design= ~Queen Morph + Social Form	reduced =~Queen Morph	15
Queens	Queen morph * Social Form	design= ~Queen Morph + Social Form + Queen Morph : Social Form	reduced =~Queen Morph + Social Form	63
Workers	Queen morph	design= ~Behavioral Type + Queen Morph	reduced =~Behavioral Type	14
Workers	Behavioral type	design= ~Queen Morph + Behavioral Type	reduced =~Queen Morph	2
Workers	Queen morph * Behavioral type	design= ~Queen Morph + Behavioral Type + Queen Morph : Behavioral Type	reduced =~Queen Morph + Behavioral Type	57
